# Supplementary material for: A cell-based high-throughput screen identifies inhibitors that overcome P-glycoprotein (Pgp)-mediated multidrug resistance
Source: PLoS One. 2020 Jun 2;15(6):e0233993. doi: 10.1371/journal.pone.0233993 (PMC7266297; doi:10.1371/journal.pone.0233993)
Supplement: S1 Table — Library of 1127 compounds was screened in KB-3-1 and KB-V1 cell lines at 1μM concentration using the 3-day SRB assay. Percentage inhibition was calculated by normalizing values to DMSO control. The difference in inhibition of KB-3-1 and KB-V1 cell viability was calculated by subtracting percentage inhibition of KB-V1 from percentage inhibition of KB-3-1. (XLSX) [file pone.0233993.s007.xlsx]

## Sheet: Sheet1
Supplementary Table 1
Percentage inhibition of cell viability for primary screening in KB-3-1 and KB-V1 cells lines.
inhibitors names	%age inhibition KB-3-1	%age inhibition KB-V1	Difference (KB-3-1 -KB-V1)
Brefeldin A	100	100	0
Oprozomib (ONX 0912)	100	100	0
NVP-BVU972	100	100	0
BGT226 (NVP-BGT226)	100	100	0
Flavopiridol HCl	100	98.0198	1.9802
Bardoxolone Methyl	100	97.5309	2.46914
Quisinostat (JNJ-26481585)	100	97.3831	2.61694
MG-132	100	96.8085	3.19149
CUDC-907	100	94.4771	5.5229
PF-04691502	100	84.2667	15.7333
GSK2126458 (GSK458)	100	82.7042	17.2958
CHIR-124	100	82.2865	17.7135
SNS-032 (BMS-387032)	100	59.0253	40.9747
ONX-0914 (PR-957)	100	38.0449	61.9551
SGI-1027	100	15.4491	84.5509
AT7519	99.7442	35.8514	63.8929
YM155 (Sepantronium Bromide)	99.4012	73.557	25.8442
PIK-75	99.362	98.4	0.962041
Pacritinib (SB1518)	99.262	95.4545	3.80745
NH125	99.0698	89.4781	9.59165
P276-00	99.0698	80.5836	18.4862
Mianserin HCl	99.0109	94.9664	4.04458
Ispinesib (SB-715992)	98.7324	93.7454	4.98695
Aurora A Inhibitor I	98.0219	94.9289	3.09299
MK-1775	97.9452	75.188	22.7572
TAE684 (NVP-TAE684)	97.9133	92.1376	5.77568
HMN-214	97.4161	72.95	24.466
Elesclomol (STA-4783)	97.3311	99.1922	-1.86104
Ki8751	97.1579	99.1736	-2.01562
BIX 01294	97.048	63.6925	33.3555
Trichostatin A (TSA)	96.7786	97.7472	-0.968558
MLN8054	96.2261	94.7661	1.46002
WZ3146	96.1722	85.9696	10.2026
BMS-707035	96.0437	83.8281	12.2157
Temocapril HCl	95.4545	85.0467	10.4078
MK-8745	95.3281	84.8045	10.5237
PHA-793887	95.3173	39.0417	56.2755
Foretinib (GSK1363089)	95.0447	81.2146	13.8301
LAQ824 (Dacinostat)	95.015	97.1897	-2.17469
Panobinostat (LBH589)	94.862	99.3856	-4.52358
PCI-24781 (Abexinostat)	94.7855	91.9442	2.84125
BEZ235 (NVP-BEZ235, Dactolisib)	94.6622	93.7306	0.931581
BI 2536	94.1395	95.847	-1.7075
Carfilzomib (PR-171)	94.1116	89.5403	4.57136
Givinostat (ITF2357)	93.9008	88.785	5.11579
Obatoclax Mesylate (GX15-070)	93.5573	95.9039	-2.34661
BMS-754807	92.9376	78.638	14.2996
PI-103	92.8518	88.3487	4.50306
ENMD-2076	92.599	75.5873	17.0117
AUY922 (NVP-AUY922)	91.7468	79.6785	12.0683
AT13387	91.7065	70.0051	21.7015
Tyrphostin 9	91.5003	89.44	2.0603
Torin 2	91.3978	93.6138	-2.21597
Afatinib (BIBW2992)	91.1943	73.2158	17.9786
Vorinostat (SAHA, MK0683)	91.1178	83.0237	8.09412
NSC 319726	90.8906	87.234	3.6566
17-DMAG (Alvespimycin) HCl	90.7634	63.0076	27.7559
AZD8055	90.6081	83.9982	6.6099
LY2835219	89.1857	53.5684	35.6173
PD184352 (CI-1040)	88.9547	92.058	-3.10338
BIIB021	88.8692	74.0228	14.8464
AR-42	88.6792	85.0467	3.63252
Zinc Pyrithione	88.5485	85.9344	2.61405
CCT129202	88.3063	87.4274	0.878945
PF-4708671	87.9074	47.6636	40.2438
Oligomycin A	87.8036	70.5204	17.2832
Pracinostat (SB939)	87.5303	79.9499	7.5804
GDC-0349	87.4539	54.6016	32.8523
LY2784544	87.1355	73.8318	13.3037
Idarubicin HCl	87.014	63.957	23.057
Volasertib (BI 6727)	86.3636	73.8318	12.5319
Ganetespib (STA-9090)	86.2275	74.5063	11.7212
CUDC-101	86.0767	74.0228	12.0539
PD0325901	85.9798	66.1612	19.8186
JNJ-26854165 (Serdemetan)	85.9649	57.4076	28.5573
NMDA (N-Methyl-D-aspartic acid)	85.528	70.5187	15.0093
Dinaciclib (SCH727965)	85.1852	93.3323	-8.14712
MK-5108 (VX-689)	85.1852	83.849	1.33618
GDC-0980 (RG7422)	85.1852	80.724	4.46118
SNX-2112 (PF-04928473)	85.1852	53.2178	31.9674
KU-0063794	85.1589	81.5038	3.65507
Gabexate Mesylate	84.9057	96.2617	-11.356
WYE-354	84.4492	86.5145	-2.06522
17-AAG (Tanespimycin)	84.2411	63.6405	20.6006
Crizotinib (PF-02341066)	84.2288	70.485	13.7438
Danusertib (PHA-739358)	84.0758	50.5161	33.5597
BX-795	83.5853	60.4073	23.178
M344	83.4613	89.6406	-6.17923
PP121	83.4574	67.6246	15.8328
Belinostat (PXD101)	83.2174	85.8225	-2.60514
Axitinib	83.0176	67.1967	15.8209
AT9283	82.523	80.1418	2.38122
Torin 1	82.4373	84.4358	-1.9985
INO-1001	81.8459	50.7797	31.0661
Ponatinib (AP24534)	81.6215	97.19	-15.5685
BMS-265246	81.6176	52.8904	28.7273
MPI-0479605	81.2958	37.0651	44.2307
Mocetinostat (MGCD0103)	80.8694	74.8228	6.04658
CYC116	80.8612	63.9747	16.8866
AZ20	80.8561	55.1031	25.7531
Epirubicin HCl	80.2395	48.4759	31.7636
INK 128 (MLN0128)	80.1843	85.2159	-5.03161
ZSTK474	80.149	78.427	1.72204
Gemcitabine	80.1471	48.612	31.5351
KPT-185	80.1413	76.1047	4.03652
Camptothecin	79.6736	97.4832	-17.8096
ETP-46464	79.4044	48.6251	30.7793
Stattic	79.1612	36.4517	42.7096
Tandutinib (MLN518)	78.4321	75.8327	2.59939
SB743921	78.0446	100	-21.9554
Everolimus (RAD001)	77.4585	69.4076	8.05089
Lapatinib (GW-572016) Ditosylate	76.9149	49.3784	27.5366
Ro 31-8220 Mesylate	76.8612	8.43624	68.425
Doxorubicin (Adriamycin)	76.6467	59.6582	16.9885
PHA-680632	76.0241	29.6976	46.3265
AZD7762	75.5714	44.4228	31.1486
GSK1059615	75.0633	77.3861	-2.32275
Rapamycin (Sirolimus)	74.9048	49.6513	25.2534
LB42708	74.8151	36.8687	37.9464
LDN-212854	74.5717	95.8042	-21.2325
GDC-0941	74.535	64.1814	10.3535
Dovitinib (TKI-258, CHIR-258)	74.1228	71.8162	2.30664
Barasertib (AZD1152-HQPA)	73.6527	49.9266	23.7261
WZ8040	73.4684	72.757	0.711412
LDK378	73.2073	66.7914	6.4159
XL388	73.2073	42.6737	30.5336
Hesperadin	73.0145	69.282	3.73249
XL888	72.9967	29.5938	43.4029
CEP-18770 (Delanzomib)	72.4551	52.0456	20.4095
PRT062607 (P505-15, BIIB057) HCl	72.4088	3.08642	69.3224
ZM 447439	72.2953	40.5032	31.7921
SN-38	71.4689	77.181	-5.71208
(+)-JQ1	71.4689	66.9602	4.50877
Pirarubicin	71.3008	56.4625	14.8382
Amonafide	71.2725	67.2438	4.02868
PFI-1 (PF-6405761)	71.2575	57.2759	13.9815
KPT-276	71.1618	73.248	-2.08622
AZD5363	70.8024	14.1975	56.6048
YM201636	70.6587	66.8582	3.80045
JNJ-7706621	70.6171	44.7924	25.8247
Vatalanib (PTK787) 2HCl	70.4849	30.1719	40.3129
KX2-391	70.3704	96.4573	-26.0869
JTC-801	70.3704	80.4146	-10.0442
WYE-125132 (WYE-132)	70.3704	67.8063	2.56406
AZD2014	69.9949	82.1232	-12.1283
Alisertib (MLN8237)	69.1397	89.5392	-20.3995
Pazopanib HCl (GW786034 HCl)	68.768	37.5564	31.2116
GSK J4 HCl	68.5354	67.1289	1.4065
CP-673451	68.4732	18.4211	50.0521
Phentolamine Mesylate	68.1373	14.4608	53.6765
Nilotinib (AMN-107)	68.0625	47.0459	21.0166
Motesanib Diphosphate (AMG-706)	68.0625	38.626	29.4365
Ridaforolimus (Deforolimus, MK-8669)	67.7098	41.9597	25.7501
SNS-314 Mesylate	67.6647	67.3241	0.34062
Topotecan HCl	67.6623	54.0759	13.5863
Vandetanib (ZD6474)	67.4632	41.0496	26.4137
VX-680 (Tozasertib, MK-0457)	67.4462	71.0083	-3.56212
TAE226 (NVP-TAE226)	66.9227	49.8133	17.1094
Dabrafenib (GSK2118436)	65.8986	19.543	46.3556
3-Deazaneplanocin A (DZNeP)	65.7222	35.1882	30.534
PF-05212384 (PKI-587)	65.2063	42.712	22.4944
Triciribine	64.8306	66.8228	-1.99216
Temsirolimus (CCI-779, NSC 683864)	64.7476	27.4754	37.2722
NVP-AEW541	64.2716	57.9917	6.27993
Caffeic Acid Phenethyl Ester	64.0676	22.8395	41.2281
NMS-E973	63.9523	9.89436	54.0579
Pelitinib (EKB-569)	63.7636	56.8945	6.86914
RITA (NSC 652287)	63.7481	68.8716	-5.12347
Azacitidine	63.7255	31.4424	32.2831
(S)-crizotinib	63.6832	17.9012	45.7819
GSK429286A	63.2275	26.4706	36.7569
PTC-209	62.9761	5.55556	57.4205
BKM120 (NVP-BKM120, Buparlisib)	62.9503	62.6168	0.333435
TG100713	62.6216	39.6824	22.9392
Scriptaid	62.5916	10.4938	52.0978
AZD5438	61.7201	13.8298	47.8903
IMD 0354	61.6999	80.691	-18.9911
Decitabine	61.2631	51.0608	10.2024
Neratinib (HKI-272)	61.0794	43.9252	17.1542
OSI-906 (Linsitinib)	60.9269	58.7995	2.12745
VE-822	60.7997	48.206	12.5936
JIB-04	60.4774	53.5287	6.94865
ZM 39923 HCl	59.9622	17.9012	42.061
WY-14643 (Pirinixic Acid)	59.8318	4.32099	55.5108
NVP-ADW742	59.669	60.1307	-0.461659
FLI-06	59.6087	19.1358	40.4729
Sorafenib	58.6476	17.9012	40.7463
NMS-873	58.5776	71.7899	-13.2123
VER-49009	58.1327	17.9012	40.2314
BMS-345541	58.1018	16.6667	41.4351
Sal003	57.9096	12.963	44.9466
GSK461364	57.7187	88.785	-31.0664
Quizartinib (AC220)	56.6922	52.3279	4.36436
Tipifarnib	56.1579	68.7271	-12.5692
CGP 57380	56.1418	1.85185	54.2899
Aloxistatin	56.08	6.79012	49.2899
ML167	55.9186	16.6667	39.252
Formoterol Hemifumarate	55.8824	10.2941	45.5882
Geldanamycin	55.5556	62.1751	-6.61957
TAK-901	55.5556	14.0625	41.4931
MK-2206 2HCl	55.5424	43.5073	12.0351
Candesartan Cilexetil	55.3922	10.7843	44.6078
Ketotifen Fumarate	55.3922	9.55882	45.8333
Irinotecan	55.1576	44.0456	11.1121
OTX015	55.0378	40.9017	14.1361
Benidipine HCl	54.902	11.0294	43.8725
GZD824	54.8429	46.4564	8.38652
BX-912	54.3452	28.8337	25.5115
SB525334	54.1428	57.8535	-3.71064
CRT0044876	53.4815	9.25926	44.2222
Adefovir Dipivoxil	53.4314	24.5098	28.9216
GSK690693	53.3808	38.9468	14.434
Nefiracetam	53.1863	21.5686	31.6176
I-BET151 (GSK1210151A)	53.0978	67.64	-14.5422
Odanacatib (MK-0822)	52.9835	31.5013	21.4822
RKI-1447	52.9431	81.7587	-28.8156
Acadesine	52.9412	22.549	30.3922
Triapine	52.7744	6.79012	45.9843
Trelagliptin	52.7744	5.55556	47.2188
Chlorpheniramine Maleate	52.451	24.0196	28.4314
Rocilinostat (ACY-1215)	52.4208	9.25926	43.1616
Tamoxifen Citrate	52.2059	23.2843	28.9216
Metoprolol Tartrate	52.2059	19.6078	32.598
PQ 401	52.1668	16.6667	35.5002
Roxatidine Acetate HCl	51.9608	23.0392	28.9216
Toremifene Citrate	51.4706	23.2843	28.1863
Fluvastatin Sodium	51.4706	22.3039	29.1667
Chlorprothixene	51.2255	24.2647	26.9608
NSC 23766	51.0753	6.79012	44.2851
E-64	51.0753	0.617284	50.458
Didanosine	50.9804	23.0392	27.9412
Amlodipine	50.9804	20.5882	30.3922
Pregnenolone	50.2451	24.5098	25.7353
UNC669	50.1759	0	50.1759
TAK-438	50.145	15.4321	34.7129
AZ 960	50	96.2617	-46.2617
Empagliflozin (BI 10773)	49.9837	5.55556	44.4281
Loxistatin Acid (E-64C)	49.9528	10.4938	39.459
UPF 1069	49.9219	19.1358	30.7861
Azithromycin	49.7549	26.9608	22.7941
Elvitegravir (GS-9137, JTK-303)	49.7549	19.6078	30.1471
BTB06584	49.661	5.55556	44.1055
I-BET-762	49.5332	32.391	17.1422
Urapidil HCl	49.5098	11.0294	38.4804
Proparacaine HCl	49.5098	24.2647	25.2451
Lonafarnib	49.36	53.8869	-4.52692
Tolfenamic Acid	49.2647	21.5686	27.6961
Tosedostat (CHR2797)	49.2307	19.9912	29.2396
Golvatinib (E7050)	49.1551	20.7244	28.4307
Methotrexate	49.1018	35.281	13.8208
Quetiapine Fumarate	49.0196	24.0196	25
Butein	48.8303	0	48.8303
Nimodipine	48.7745	21.0784	27.6961
Nicorandil	48.5294	26.0845	22.4449
Felodipine	48.5294	22.0588	26.4706
Raltegravir (MK-0518)	48.5294	18.8725	29.6569
Mycophenolate Mofetil	48.5257	46.5664	1.95927
Tropisetron	48.2843	22.7941	25.4902
Divalproex Sodium	48.0392	19.3627	28.6765
GSK2636771	47.9001	11.7284	36.1717
Irsogladine	47.7941	23.5294	24.2647
Ramipril	47.549	23.5294	24.0196
Flutamide	47.549	20.3431	27.2059
CK-636	47.5466	9.25926	38.2873
SRT1720	47.4768	63.8076	-16.3308
Lacidipine	47.3039	21.3235	25.9804
Clemastine Fumarate	47.3039	20.5882	26.7157
AR-A014418	47.193	14.1975	32.9955
GW0742	47.193	1.85185	45.3411
LEE011	47.1621	12.963	34.1991
Tropicamide	47.0588	22.3039	24.7549
Maraviroc	46.8137	20.098	26.7157
ME0328	46.6163	14.1975	32.4188
Valsartan	46.5686	23.2843	23.2843
Acetylcholine Chloride	46.5686	22.0588	24.5098
Carvedilol	46.5686	26.4706	20.098
Ranitidine	46.5686	22.549	24.0196
Vortioxetine (Lu AA21004) HBr	46.2937	3.08642	43.2072
GS-9973	45.9092	0	45.9092
Triamterene	45.6323	14.6599	30.9724
Pimasertib (AS-703026)	45.6238	34.2326	11.3911
Dapoxetine HCl	45.5882	22.9757	22.6125
AZD7545	45.5557	5.55556	40.0001
GDC-0068	45.5197	54.0875	-8.56778
Nevirapine	45.3431	19.6078	25.7353
Nizatidine	45.3431	25.2451	20.098
SMI-4a	45.3325	5.55556	39.777
CZC24832	45.2195	18.3616	26.8579
Flunarizine 2HCl	45.098	15.4412	29.6569
Macitentan	45.0408	0	45.0408
Canertinib (CI-1033)	45.0072	44.8612	0.145978
IKK-16 (IKK Inhibitor VII)	44.9565	12.6776	32.2789
Bisoprolol fumarate	44.9102	34.9291	9.98107
Zalcitabine	44.8529	15.9314	28.9216
VE-821	44.7868	1.85185	42.9349
Diclofenac Sodium	44.6078	20.3431	24.2647
Veliparib (ABT-888)	44.6077	32.5159	12.0918
Thalidomide	44.5024	31.7468	12.7555
XL019	44.3937	16.1017	28.292
Emtricitabine	44.3627	13.9706	30.3922
Escitalopram Oxalate	44.3068	19.0109	25.2959
Tyrphostin AG 1296	44.2101	11.7284	32.4817
VU 0364439	44.2101	4.32099	39.8891
CEP-32496	44.0178	0	44.0178
Ataluren (PTC124)	43.9374	18.3616	25.5758
Temozolomide	43.8897	38.6127	5.27707
Tivozanib (AV-951)	43.7126	28.2481	15.4645
Tariquidar	43.6643	24.0741	19.5902
Apremilast (CC-10004)	43.6643	5.55556	38.1087
Telmisartan	43.6275	19.8529	23.7745
Prasugrel	43.4337	34.6127	8.82105
Ticlopidine HCl	43.3824	20.5882	22.7941
GW2580	43.3107	5.55556	37.7552
Pimobendan	43.1197	14.7059	28.4138
SB269970 HCl	43.0108	9.13346	33.8773
PCI-34051	42.8922	23.7745	19.1176
AT7867	42.8105	39.8024	3.00801
Enalapril Maleate	42.6471	20.098	22.549
Aripiprazole	42.6471	19.6078	23.0392
SP600125	42.5723	23.8508	18.7215
Cimetidine	42.402	23.2843	19.1176
Etoposide	42.2499	41.3114	0.938557
TCS 359	42.1883	3.08642	39.1019
Enzastaurin (LY317615)	42.0576	32.5728	9.48486
Bromosporine	41.9989	32.391	9.60785
Necrostatin-1	41.9961	0	41.9961
Methscopolamine	41.9118	22.549	19.3627
PF-573228	41.9118	21.3235	20.5882
PIK-93	41.7171	19.2304	22.4866
Ginkgolide A	41.6667	13.9706	27.6961
Lamivudine	41.4216	14.4608	26.9608
Lenvatinib (E7080)	41.3078	33.962	7.34579
Lomeguatrib	41.258	8.02469	33.2334
Pralatrexate	41.1528	18.4211	22.7317
AEE788 (NVP-AEE788)	41.0466	21.088	19.9585
Ouabain	41.0112	78.849	-37.8378
PD318088	40.8977	20.7548	20.1429
AG-18	40.8736	3.08642	37.7872
A-674563	40.7407	81.9771	-41.2364
LY411575	40.7407	75.6188	-34.8781
SB705498	40.7407	60.6126	-19.8719
Rotundine	40.733	34.5983	6.13476
OSI-930	40.7186	30.0633	10.6553
GW9508	40.7123	1.85185	38.8604
Piroxicam	40.6863	14.2157	26.4706
AZD6482	40.5087	17.1827	23.326
Succinylcholine Chloride Dihydrate	40.4607	0	40.4607
Dutasteride	40.2969	42.7797	-2.48283
Enzalutamide (MDV3100)	40.2382	39.2456	0.992614
GSK3787	40.1665	5.55556	34.6109
Entinostat (MS-275)	40.141	36.544	3.59704
WZ4002	40.115	39.8608	0.254226
PP2	40.0478	15.6725	24.3753
TW-37	40.0367	36.0456	3.9911
FG-4592	39.9159	37.6475	2.26843
Tenovin-1	39.5898	3.08642	36.5034
Sunitinib Malate	39.342	28.3401	11.0018
Rucaparib (AG-014699,PF-01367338)	39.3293	35.986	3.34328
GSK1904529A	39.2825	44.7247	-5.44214
Bosutinib (SKI-606)	38.9469	5.19399	33.7529
Fulvestrant	38.8195	43.5797	-4.76026
2-Methoxyestradiol (2-MeOE2)	38.7999	49.3291	-10.5292
Dienogest	38.7412	41.8127	-3.07148
Aprepitant	38.7216	43.562	-4.84043
Pyrimethamine	38.4804	16.1765	22.3039
Selumetinib (AZD6244)	38.4285	45.2368	-6.80836
Letrozole	38.1481	30.3797	7.76836
Cabozantinib (XL184, BMS-907351)	38.1032	61.6101	-23.5069
Ivacaftor (VX-770)	38.0249	52.643	-14.6181
Agomelatine	37.9858	32.8456	5.14018
PRX-08066 Maleic acid	37.9216	10.4938	27.4277
Ketorolac	37.8462	13.4675	24.3788
XAV-939	37.6668	45.8304	-8.16361
Clomifene citrate	37.5556	15.9574	21.5981
ABT-263 (Navitoclax)	37.4892	60.5859	-23.0967
Tubastatin A	37.3449	0.617284	36.7276
Dynasore	37.3449	0	37.3449
PluriSIn #1 (NSC 14613)	37.1527	19.1358	18.0169
Risperidone	37.079	17.8019	19.2771
Amiodarone HCl	37.0098	18.3824	18.6275
Carbamazepine	36.3469	12.2291	24.1178
LY404039	36.2017	14.4912	21.7105
Fingolimod (FTY720) HCl	36.2017	10.9839	25.2177
Cilengitide	36.1582	46.5698	-10.4116
Rufinamide	36.0074	37.4785	-1.47107
Nintedanib (BIBF 1120)	35.972	27.0886	8.88343
Cediranib (AZD2171)	35.9252	42.4946	-6.56931
Pomalidomide	35.8178	19.3248	16.493
ABT-199 (GDC-0199)	35.6766	0	35.6766
Raloxifene HCl	35.5514	43.0785	-7.5271
Ticagrelor	35.3759	13.8418	21.5341
Ketoprofen	35.2975	12.2291	23.0684
Finasteride	35.2128	37.9975	-2.78464
Tadalafil	35.1473	9.60932	25.538
BIBR 1532	35.0505	37.6456	-2.5951
VX-222 (VCH-222, Lomibuvir)	35.0499	10.9907	24.0592
Bicalutamide	34.9273	45.8127	-10.8854
PF-562271	34.8694	33.5971	1.27233
Palbociclib (PD-0332991) HCl	34.8685	48.1949	-13.3264
Nexturastat A	34.8082	8.02469	26.7835
Exemestane	34.2363	43.2456	-9.00926
S3I-201	34.1317	35.1139	-0.982188
Histamine 2HCl	34.0939	3.36048	30.7334
Fostamatinib (R788)	34	3.73134	30.2687
TAK-733	34	3.73134	30.2687
Safinamide Mesylate	33.9213	19.6594	14.2619
CEP-33779	33.743	8.76289	24.9801
SB505124	33.7209	62.6168	-28.8959
Moxifloxacin HCl	33.6831	22.0876	11.5956
Mefenamic Acid	33.6375	9.32203	24.3155
GSK2656157	33.5941	29.5693	4.02479
Roscovitine (Seliciclib,CYC202)	33.5329	37.5139	-3.98099
AG-490 (Tyrphostin B42)	33.4752	35.4127	-1.9375
TWS119	33.3753	11.6099	21.7654
Ebastine	33.2247	16.9198	16.3049
PHA-665752	33.2052	18.5322	14.673
Daclatasvir (BMS-790052)	32.995	18.0392	14.9558
Maprotiline HCl	32.8716	12.8771	19.9945
Timolol Maleate	32.8118	22.907	9.90478
Tenovin-6	32.8118	19.4915	13.3203
Dibucaine HCl	32.8118	16.9198	15.892
AZD4547	32.7189	40.9641	-8.24516
Aminophylline	32.7136	12.8483	19.8653
AG-1024	32.6944	40.3975	-7.70305
Darunavir Ethanolate	32.5992	11.4669	21.1323
TSU-68 (SU6668, Orantinib)	32.4747	18.4211	14.0537
Saracatinib (AZD0530)	32.4447	29.9558	2.48884
Dyphylline	32.4226	17.8019	14.6208
Erlotinib HCl (OSI-744)	32.3809	8.69837	23.6825
VX-661	32.3555	8.19209	24.1634
LY2603618	32.2222	6.38298	25.8392
AZD3463	32.0296	41.375	-9.34546
Silodosin	31.7521	14.7059	17.0462
Telaprevir (VX-950)	31.746	10.8949	20.8511
Riluzole	31.6906	14.0867	17.6039
Andarine	31.62	29.1139	2.50609
KPT-330	31.5093	15.4689	16.0404
Amuvatinib (MP-470)	31.5025	44.0101	-12.5076
Danoprevir (ITMN-191)	31.3402	37.3468	-6.00665
Gallamine Triethiodide	31.3333	21.1813	10.152
L-Adrenaline	31.3333	10.6383	20.695
Azelastine HCl	31.3333	8.51064	22.8227
Racecadotril	31.3333	5.31915	26.0142
Asaraldehyde	31.3333	4.25532	27.078
AST-1306	31.2178	36.4486	-5.23076
Dasatinib	31.2164	60.6201	-29.4037
PLX-4720	31.1377	32.081	-0.943288
Sertraline HCl	31.0734	13.8675	17.206
KU-60019	31.0559	15.3251	15.7308
Isoprenaline HCl	31.0245	15.6399	15.3846
MK-2866 (GTx-024)	31.0212	36.7316	-5.71043
Anastrozole	31.0016	37.1975	-6.19584
CTEP (RO4956371)	30.9524	37.0911	-6.13873
GW441756	30.9524	3.60825	27.3441
Ritonavir	30.9233	36.6962	-5.77288
Irbesartan	30.9057	20.9435	9.96216
BMS-777607	30.7379	19.2776	11.4603
SAR245409 (XL765)	30.4558	15.8484	14.6073
Bupivacaine HCl	30.4444	23.96	6.48446
Phenytoin sodium	30.4444	15.6399	14.8046
Tioxolone	30.4444	11.7021	18.7423
Clarithromycin	30.4444	9.57447	20.87
Vardenafil HCl Trihydrate	30.4444	3.19149	27.253
ABT-737	30.4048	37.4314	-7.02662
Dexamethasone (DHAP)	30.2604	46.7522	-16.4918
QNZ (EVP4593)	30.2477	65.5441	-35.2963
PD98059	30.0447	40.3797	-10.3351
ADL5859 HCl	30.0055	26.9823	3.02326
Apixaban	29.9361	14.7059	15.2302
XL147	29.8628	48.881	-19.0183
NU6027	29.8165	3.19149	26.625
Brivanib Alaninate (BMS-582664)	29.72	32.362	-2.64204
JNJ-38877605	29.7004	38.1291	-8.42871
LY2228820	29.6709	23.3731	6.29776
DMXAA (Vadimezan)	29.6296	19.8968	9.73283
Chlorpromazine HCl	29.5556	17.9898	11.5657
Phenformin HCl	29.5556	14.8936	14.6619
Ritodrine HCl	29.5556	11.7021	17.8534
Phenoxybenzamine HCl	29.5556	11.7021	17.8534
Xylazine HCl	29.5556	6.38298	23.1726
Naratriptan	29.4503	14.2769	15.1735
WHI-P154	29.4419	14.4887	14.9532
TAK-700 (Orteronel)	29.4067	41.4785	-12.0717
NSC 405020	29.3881	3.08642	26.3017
Semagacestat (LY450139)	29.3448	15.3251	14.0197
Detomidine HCl	29.1667	22.0588	7.10784
SGC 0946	28.9222	5.9322	22.99
LGX818	28.9222	0	28.9222
Famotidine	28.9216	21.8137	7.10784
Aminoglutethimide	28.8597	10.3715	18.4881
MK-8245	28.7425	42.6304	-13.8879
Moexipril HCl	28.6765	22.3039	6.37255
Olanzapine	28.6667	15.2271	13.4396
Amantadine HCl	28.6667	13.8298	14.8369
Equol	28.6667	13.5122	15.1544
Manidipine 2HCl	28.6667	12.766	15.9007
Brompheniramine hydrogen maleate	28.6667	10.6383	18.0284
Sotalol	28.6667	8.51064	20.156
Dehydroepiandrosterone (DHEA)	28.6667	7.12925	21.5374
Alizarin	28.6667	5.31915	23.3475
Nitrendipine	28.6667	5.22388	23.4428
Nebivolol	28.5714	25.7054	2.86599
Medroxyprogesterone acetate	28.3579	6.38298	21.9749
Lenalidomide (CC-5013)	28.1768	22.1615	6.01526
Zosuquidar (LY335979) 3HCl	28.0829	23.6591	4.42378
LY2811376	27.9862	19.5636	8.42256
Semaxanib (SU5416)	27.957	13.4076	14.5494
TPCA-1	27.957	8.00223	19.9548
Amprenavir	27.9517	7.27554	20.6761
Betaxolol	27.9412	23.0392	4.90196
PHT-427	27.9158	2.32198	25.5938
H 89 2HCl	27.8542	11.6099	16.2443
Amfebutamone HCl	27.7778	17.1324	10.6454
Naphazoline HCl	27.7778	11.8133	15.9645
Zidovudine	27.7778	11.7021	16.0757
Loperamide HCl	27.7778	9.25691	18.5209
Oxymetazoline HCl	27.7778	4.25532	23.5225
Arecoline	27.7778	3.73134	24.0464
Dopamine HCl	27.7778	3.19149	24.5863
Olopatadine HCl	27.7778	2.12766	25.6501
Phenacetin	27.7778	0	27.7778
Candesartan	27.7487	9.13313	18.6156
R406 (free base)	27.6418	28.3267	-0.684918
Olmesartan Medoxomil	27.5985	10.9907	16.6078
Trazodone HCl	27.469	13.8298	13.6392
BYL719	27.3938	14.9485	12.4453
(-)-Parthenolide	27.3585	43.9252	-16.5667
Valproic acid sodium salt (Sodium valproate)	27.2727	36.081	-8.80829
OSU-03012 (AR-12)	27.2511	42.836	-15.5849
Rizatriptan Benzoate	27.1046	14.0867	13.0179
Naproxen	27.0518	7.89474	19.1571
Scopolamine HBr	26.8889	21.1813	5.70756
Pramipexole	26.8889	12.766	14.1229
Milrinone	26.8889	8.51064	18.3783
Tolbutamide	26.8889	6.92283	19.9661
Bethanechol chloride	26.8889	6.71642	20.1725
Ozagrel	26.8889	6.38298	20.5059
Domperidone	26.8889	5.31915	21.5697
Phenylephrine HCl	26.8889	0	26.8889
VX-809 (Lumacaftor)	26.5051	10.9907	15.5144
Olaparib (AZD2281, Ku-0059436)	26.4735	26.3603	0.113209
GW4064	26.3697	62.8364	-36.4668
SU11274	26.2865	28.0214	-1.73494
Epiandrosterone	26.2673	19.9944	6.27285
Gefitinib (ZD1839)	26.2431	18.1907	8.05234
Pyridostigmine Bromide	26.1878	11.6099	14.5779
AVL-292	26.1346	23.9597	2.17488
Estrone	26.0376	10.9907	15.0469
Forskolin	26	10.7653	15.2347
Omecamtiv mecarbil (CK-1827452)	26	9.57447	16.4255
Phenytoin	26	8.51064	17.4894
Clozapine	26	6.49413	19.5059
Pancuronium dibromide	26	5.31915	20.6809
Tolterodine tartrate	26	5.31915	20.6809
Clonidine HCl	26	5.22388	20.7761
GW3965 HCl	26	0	26
BMN 673	25.9887	32.1667	-6.178
EX 527 (Selisistat)	25.9259	13.6577	12.2683
Costunolide	25.7308	40.3477	-14.6169
Enalaprilat Dihydrate	25.6499	12.8483	12.8016
T0901317	25.5758	24.5433	1.03258
PP1	25.5758	22.7896	2.7862
Guanabenz Acetate	25.5758	13.0751	12.5008
Clevidipine Butyrate	25.4902	33.9061	-8.41588
PD123319	25.4889	3.67232	21.8166
Saxagliptin	25.3968	13.1328	12.264
Ibuprofen	25.2615	12.8483	12.4132
Spironolactone	25.163	4.80226	20.3607
PJ34	25.1408	24.1181	1.02267
AP26113	25.1195	21.4909	3.62857
GDC-0152	25.1195	9.32203	15.7975
Hexestrol	25.1111	13.3058	11.8053
Imatinib (STI571)	25.1111	9.57447	15.5366
Trospium chloride	25.1111	6.38298	18.7281
Fasudil (HA-1077) HCl	24.9618	15.3251	9.63669
Regorafenib (BAY 73-4506)	24.9353	31.9316	-6.99635
KRN 633	24.7852	11.2752	13.5099
Orphenadrine Citrate	24.7549	24.7549	0
ZM 306416	24.68	10	14.68
SKLB1002	24.5596	0	24.5596
Cyproheptadine HCl	24.5098	26.7081	-2.19826
Lornoxicam	24.5098	21.3235	3.18627
Tiotropium Bromide hydrate	24.2222	7.44681	16.7754
Tetracaine HCl	24.2222	2.12766	22.0946
Acemetacin	24.2222	1.06383	23.1584
URB597	24.2222	0	24.2222
MC1568	23.8589	14.7059	9.15303
AM1241	23.8095	20.6575	3.152
Dapagliflozin	23.8095	10.5617	13.2478
Captopril	23.7745	22.3039	1.47059
AM251	23.5535	40.234	-16.6805
BRL-54443	23.5535	36.2106	-12.6571
Gliclazide	23.3333	1.06383	22.2695
SL-327	23.2819	26.1781	-2.89619
Zolmitriptan	23.0396	6.65635	16.3832
Alogliptin	23.0159	30.5405	-7.52467
Valdecoxib	22.9683	7.06215	15.9061
Bortezomib (PS-341)	22.9282	0	22.9282
TGX-221	22.807	36.8633	-14.0563
Ciclopirox ethanolamine	22.6656	27.6136	-4.94795
Trimebutine	22.3039	33.962	-11.658
Almotriptan Malate	22.3039	22.3039	0
Birinapant	22.186	10.452	11.734
Duloxetine HCl	22.0588	22.0588	0
Baricitinib (LY3009104, INCB028050)	21.9662	29.7242	-7.75795
Tie2 kinase inhibitor	21.955	13.4675	8.48747
Atorvastatin Calcium	21.8137	21.8137	0
Lafutidine	21.8137	20.8333	0.980392
Propranolol HCl	21.7949	0.282486	21.5124
Acetylcysteine	21.7784	13.4675	8.31088
Tolazoline HCl	21.7297	37.7504	-16.0207
Gimeracil	21.5686	21.5686	0
Ivabradine HCl	21.5686	19.8529	1.71569
Tolvaptan	21.5556	4.25532	17.3002
Manidipine	21.5556	0.746269	20.8093
PNU-120596	21.5556	0	21.5556
CP-724714	21.5311	33.7949	-12.2638
Ciproxifan	21.5054	0	21.5054
BS-181 HCl	21.505	13.4675	8.03753
BIRB 796 (Doramapimod)	21.4874	10.3715	11.1159
VU 0364770	21.4286	16.9016	4.52693
AZD3514	21.3168	31.2055	-9.8887
VX-745	21.1771	42.977	-21.7999
Rivastigmine Tartrate	21.0784	21.0784	0
Nimesulide	21.0784	21.0784	0
Tyrphostin AG 879	21.0445	3.92867	17.1159
Memantine HCl	20.8333	29.3826	-8.54922
Cyproterone Acetate	20.8333	20.8333	0
Synephrine HCl	20.6667	27.7866	-7.11993
IWP-L6	20.6422	0	20.6422
SGC-CBP30	20.63	18.7943	1.8357
Lovastatin	20.5882	22.9198	-2.33161
Galeterone	20.4813	11.8557	8.62564
Pioglitazone HCl	20.3431	20.3431	0
PF-04217903	20.2559	33.4714	-13.2155
Isotretinoin	20.1718	61.8907	-41.7188
Sulfacetamide Sodium	20.0348	1.41243	18.6223
MK-2461	19.8925	53.4578	-33.5653
U-104	19.8413	8.10254	11.7387
BIX 02189	19.7229	18.7999	0.922924
U0126-EtOH	19.6907	31.4689	-11.7781
EUK 134	19.5784	3.67232	15.9061
Glimepiride	19.5624	35.821	-16.2586
PYR-41	19.1199	3.19149	15.9284
Cilazapril Monohydrate	19.1176	19.1176	0
SB408124	19.0476	10.8949	8.15273
Allopurinol	18.9915	12.2291	6.76236
GSK256066	18.8889	0	18.8889
Terazosin HCl	18.8725	18.8725	0
CNX-774	18.8073	36.5868	-17.7795
PD173074	18.7905	68.6147	-49.8242
BMS-833923	18.6653	0.35461	18.3106
VX-702	18.3399	0	18.3399
CPI-613	18.3308	56.35	-38.0192
KU-55933 (ATM Kinase Inhibitor)	18.2798	23.5611	-5.28134
T0070907	18.254	33.6974	-15.4434
VU 0361737	18.254	6.70103	11.5529
Irinotecan HCl Trihydrate	18.1818	25.2336	-7.05183
Isradipine	17.986	1.70279	16.2832
Linifanib (ABT-869)	17.9558	18.0881	-0.132285
AC480 (BMS-599626)	17.9558	17.053	0.902803
Thiazovivin	17.5842	46.0007	-28.4165
OG-L002	17.415	0	17.415
BIX 02188	17.3595	8.08492	9.27459
Desvenlafaxine	17.0578	0	17.0578
Tenofovir Disoproxil Fumarate	16.914	30.5053	-13.5913
OSI-027	16.8831	27.3738	-10.4907
Tenofovir	16.7203	31.6513	-14.931
VU 0357121	16.6667	54.6392	-37.9725
Rolipram	16.5103	30.9935	-14.4832
Vismodegib (GDC-0449)	16.2983	12.4105	3.88786
Tubastatin A HCl	16.2222	0	16.2222
Atazanavir Sulfate	16.0784	35.2195	-19.1411
Mubritinib (TAK 165)	16.0377	62.6168	-46.5791
HA14-1	15.8233	37.9659	-22.1425
Tofacitinib (CP-690550) Citrate	15.7757	8.44156	7.33419
MK-801 (Dizocilpine)	15.7194	15.6701	0.0493029
SB202190 (FHPI)	15.6406	17.7697	-2.1291
Droxinostat	15.6181	41.7935	-26.1754
EPZ005687	15.276	24.5946	-9.31865
Cryptotanshinone	15.1163	17.757	-2.64073
INCB28060	15.0794	49.9136	-34.8343
SAR131675	15.0794	11.8557	3.22369
Ruxolitinib (INCB018424)	15.0207	35.0695	-20.0488
Imatinib Mesylate (STI571)	14.9171	13.7532	1.16395
KY02111	14.9066	9.32203	5.58453
Voriconazole	14.617	33.9611	-19.344
TAK-285	14.5929	56.2497	-41.6567
Megestrol Acetate	14.5442	39.7087	-25.1645
Rocuronium Bromide	14.4071	32.0833	-17.6762
Cilnidipine	14.3908	35.896	-21.5051
Ki16425	14.3454	37.3989	-23.0535
Nutlin-3	14.3315	35.2809	-20.9493
Doxazosin Mesylate	14.1971	45.5313	-31.3342
Topiramate	14.1123	30.9935	-16.8812
Methazolamide	14.1026	14.0362	0.0663179
Venlafaxine	14.1002	38.0558	-23.9556
Tranylcypromine (2-PCPA) HCl	14.0808	7.14286	6.93798
Cetirizine DiHCl	14.0669	39.9157	-25.8489
MGCD-265	14.0669	34.4492	-20.3824
Genistein	14.0154	35.8585	-21.8431
SB431542	13.8122	21.3083	-7.49616
Y-27632 2HCl	13.8005	27.9987	-14.1982
(-)-Blebbistatin	13.668	1.41243	12.2555
Resveratrol	13.6117	34.675	-21.0633
Zoledronic Acid	13.5097	38.3378	-24.8281
WP1066	13.4921	37.4923	-24.0003
ZM 323881 HCl	13.4921	0	13.4921
NU7026	13.4921	0	13.4921
RVX-208	13.4854	7.44681	6.03862
Fluvoxamine maleate	13.2312	64.3521	-51.1209
Clopidogrel	13.2312	37.2294	-23.9982
Cilomilast	13.2312	33.9611	-20.7299
IEM 1754 dihydrobroMide	13.0056	70.8833	-57.8776
Ginkgolide B	12.9526	42.1505	-29.1979
Trilostane	12.9526	36.5154	-23.5627
Lopinavir	12.9526	32.1582	-19.2056
Losartan Potassium (DuP 753)	12.8729	34.4501	-21.5772
EPZ-6438	12.8319	0	12.8319
Cyclizine 2HCl	12.8205	18.6074	-5.78687
PP242	12.7907	14.0187	-1.22799
Sumatriptan Succinate	12.6741	34.3555	-21.6814
ML133 HCl	12.4424	13.3073	-0.864932
Tizanidine HCl	12.441	35.182	-22.741
Oxcarbazepine	12.3955	32.2894	-19.8939
Alfuzosin HCl	12.3955	32.2332	-19.8376
SB216763	12.1547	20.8077	-8.653
Org 27569	12.1301	13.4675	-1.33742
TG100-115	12.117	34.9196	-22.8026
Stavudine (d4T)	12.117	34.2056	-22.0886
SGX-523	12.0154	29.0226	-17.0073
AT101	11.9048	13.9175	-2.01276
ML130 (Nodinitib-1)	11.9048	11.8557	0.0490918
Ramelteon	11.879	32.2894	-20.4104
Ketoconazole	11.8384	39.6337	-27.7953
Mosapride Citrate	11.8384	37.4739	-25.6355
Fluoxetine HCl	11.8384	35.3516	-23.5131
Scopine	11.7778	17.1324	-5.35465
Varenicline Tartrate	11.7587	32.2894	-20.5307
AZD2858	11.6506	36.6662	-25.0156
TIC10	11.5856	8.86525	2.72037
DBeQ	11.5856	7.44681	4.1388
Amisulpride	11.5599	33.3417	-21.7818
RG108	11.5207	7.73196	3.78878
PF-5274857	11.4183	45.6395	-34.2211
Etomidate	11.2813	39.6337	-28.3524
Flumazenil	11.2813	38.3753	-27.094
Dovitinib (TKI-258) Dilactic Acid	11.1111	63.0105	-51.8994
Ciprofibrate	11.1111	12.5	-1.38889
Batimastat (BB-94)	11.0619	0	11.0619
MEK162 (ARRY-162, ARRY-438162)	11.0169	3.19172	7.82523
Cilostazol	11.0028	32.8722	-21.8694
Iniparib (BSI-201)	10.9913	18.9302	-7.93889
Loratadine	10.6445	39.5588	-28.9142
Sildenafil Citrate	10.6325	39.5962	-28.9638
SB203580	10.5918	21.2287	-10.637
Granisetron HCl	10.4457	31.3693	-20.9236
Omeprazole	10.4457	28.8337	-18.388
Sotrastaurin	10.3175	28.3784	-18.0609
BML-190	10.3175	10.8247	-0.507282
ARN-509	10.3175	5.6701	4.64736
IPI-145 (INK1197)	10.2564	25.387	-15.1306
Decamethonium Bromide	10.2564	8.04901	2.2074
Brivanib (BMS-540215)	10.221	29.2956	-19.0746
Benazepril HCl	10.1671	35.0695	-24.9024
Tianeptine sodium	10.1671	34.3555	-24.1884
Vemurafenib (PLX4032, RG7204)	10.1512	33.6987	-23.5475
K-Ras(G12C) inhibitor 6	10.0106	0	10.0106
Masitinib (AB1010)	9.73331	35.3831	-25.6498
Lansoprazole	9.61003	31.2193	-21.6093
Daunorubicin HCl	9.55056	23.7303	-14.1797
Indacaterol Maleate	9.55056	22.404	-12.8534
Ranolazine 2HCl	9.53031	40.5351	-31.0048
Nabumetone	9.36549	1.94805	7.41744
Gestodene	9.33148	31.4255	-22.094
MNS (3,4-Methylenedioxy-β-nitrostyrene, MDBN)	9.32203	13.6364	-4.31433
Desvenlafaxine Succinate	9.32203	7.06215	2.25989
Ilomastat (GM6001, Galardin)	9.29204	0	9.29204
Ondansetron HCl	9.21145	29.2657	-20.0542
Etodolac	9.05292	32.6652	-23.6122
Repaglinide	9.02976	42.1505	-33.1208
JNJ-1661010	8.80696	40.2842	-31.4772
Biperiden HCl	8.77437	38.4878	-29.7134
Naftopidil DiHCl	8.77437	38.0558	-29.2814
Rigosertib (ON-01910)	8.77437	29.5664	-20.7921
LY294002	8.73016	29.8078	-21.0776
GW842166X	8.73016	36.311	-27.5808
Drospirenone	8.49582	33.0596	-24.5638
PF-562271 HCl	8.24064	3.19149	5.04915
Nafamostat Mesylate	8.21727	39.2767	-31.0595
Asenapine	8.21727	28.8337	-20.6164
NVP-BHG712	8.13953	10.2804	-2.14084
Sodium Phenylbutyrate	8.08344	18.2699	-10.1864
PR-619	7.79817	0	7.79817
Torcetrapib	7.68049	56.5004	-48.8199
EPZ004777 HCl	7.62712	19.686	-12.0588
Tetrahydrozoline HCl	7.62712	7.06215	0.564972
SANT-1	7.62712	3.67232	3.9548
Pravastatin sodium	7.30337	8.04878	-0.74541
Levodropropizine	7.21425	20.5298	-13.3155
Sirtinol	7.14286	10.8247	-3.68189
Sorafenib Tosylate	6.62983	17.7697	-11.1399
Wnt-C59 (C59)	6.41026	38.6602	-32.25
AGI-6780	5.9633	0	5.9633
(+)-Bicuculline	5.9322	14.6599	-8.72771
UNC1999	5.75221	19.6647	-13.9125
Skepinone-L	5.75221	0	5.75221
LDN-57444	5.75221	0	5.75221
ML347	5.75221	0	5.75221
A-803467	5.55556	50.9446	-45.389
LY364947	5.55556	20.1031	-14.5475
SB742457	5.55556	6.70103	-1.14548
PD168393	5.12821	29.4519	-24.3237
NLG919	5.12821	7.06215	-1.93394
Varespladib (LY315920)	5.12633	19.7722	-14.6459
Paroxetine HCl	5.05618	15.868	-10.8118
Altrenogest	5.05618	0.326797	4.72938
Tripelennamine HCl	5.05618	0	5.05618
GDC-0879	4.91391	20.3978	-15.4839
Lidocaine	4.87465	33.3042	-28.4295
BI-D1870	4.83871	13.9175	-9.07882
TAME	4.71698	10.2804	-5.56339
Zebularine	4.69361	16.1017	-11.4081
CI994 (Tacedinaline)	4.50589	33.7838	-29.2779
Aniracetam	4.31755	37.9808	-33.6633
IPA-3	4.23729	22.8814	-18.6441
SC-514	4.23729	16.3475	-12.1102
Lorcaserin HCl	4.23729	5.62037	-1.38308
CFTRinh-172	3.9823	0	3.9823
Rilpivirine	3.9823	0	3.9823
MRS 2578	3.96825	12.8866	-8.91834
(-)-MK 801 Maleate	3.96825	5.6701	-1.70185
Cobicistat (GS-9350)	3.96825	0.515464	3.45279
Ifenprodil Tartrate	3.41156	0	3.41156
Dapivirine (TMC120)	2.80899	15.868	-13.059
Adrenalone HCl	2.80899	12.6096	-9.80061
Evacetrapib (LY2484595)	2.80899	7.07317	-4.26418
Darifenacin HBr	2.80899	3.82911	-1.02012
MPEP	2.68817	39.3034	-36.6153
Embelin	2.5641	11.039	-8.47486
AZD2461	2.54237	23.4133	-20.8709
Prucalopride	2.38095	11.8557	-9.47472
OC000459	2.38095	11.8557	-9.47472
EHop-016	2.29358	0	2.29358
Bufexamac	1.72414	12.2971	-10.573
Clomipramine HCl	1.2987	11.7021	-10.4034
Licofelone	1.16279	36.4486	-35.2858
AZD8931 (Sapitinib)	0.943396	28.972	-28.0286
CAL-101 (Idelalisib, GS-1101)	0.943396	0	0.943396
PF-4981517	0.561798	41.6611	-41.0993
Benztropine mesylate	0.561798	27.9452	-27.3834
Go 6983	0.561798	23.7303	-23.1685
Diphemanil Methylsulfate	0.561798	12.0915	-11.5297
Linagliptin	0.561798	3.17073	-2.60893
Edoxaban	0.458716	0	0.458716
Beta-Lapachone	0.442478	1.77305	-1.33057
ZCL278	0.442478	0	0.442478
Suvorexant (MK-4305)	0.442478	0	0.442478
Ferrostatin-1 (Fer-1)	0.442478	0	0.442478
Zibotentan (ZD4054)	0.323974	36.0459	-35.7219
Anagrelide HCl	0	88.2736	-88.2736
DAPT (GSI-IX)	0	70.0935	-70.0935
GSK1070916	0	67.2803	-67.2803
Milciclib (PHA-848125)	0	64.573	-64.573
SGI-1776 free base	0	58.8785	-58.8785
BMS-794833	0	51.4019	-51.4019
GSK1292263	0	51.4019	-51.4019
Aliskiren Hemifumarate	0	51.4019	-51.4019
Fesoterodine Fumarate	0	51.4019	-51.4019
Tofacitinib (CP-690550,Tasocitinib)	0	50.1142	-50.1142
PIK-294	0	47.6636	-47.6636
S- (+)-Rolipram	0	47.6636	-47.6636
BGJ398 (NVP-BGJ398)	0	47.6636	-47.6636
RAF265 (CHIR-265)	0	43.9252	-43.9252
AZD8330	0	43.9252	-43.9252
CYT387	0	40.1869	-40.1869
Baicalein	0	40.1869	-40.1869
Rasagiline Mesylate	0	40.1869	-40.1869
Tetrandrine	0	40.1869	-40.1869
Cinacalcet HCl	0	38.7323	-38.7323
CCT137690	0	38.521	-38.521
CH5132799	0	37.4845	-37.4845
Asiatic Acid	0	36.4486	-36.4486
PIK-293	0	36.4486	-36.4486
Avagacestat (BMS-708163)	0	36.3279	-36.3279
NPS-2143	0	35.922	-35.922
WAY-600	0	34.2512	-34.2512
Azelnidipine	0	34.1878	-34.1878
Benserazide HCl	0	33.328	-33.328
OSI-420	0	32.7103	-32.7103
Chrysophanic Acid	0	32.7103	-32.7103
Synephrine	0	32.7103	-32.7103
Flunixin Meglumin	0	32.7103	-32.7103
AG-14361	0	32.7103	-32.7103
Mozavaptan	0	31.516	-31.516
Etravirine (TMC125)	0	29.9155	-29.9155
PD128907 HCl	0	28.972	-28.972
KW-2449	0	28.972	-28.972
AZ 3146	0	27.8929	-27.8929
Resminostat	0	27.6918	-27.6918
TG101209	0	26.8564	-26.8564
Icotinib	0	26.3638	-26.3638
R406	0	25.2336	-25.2336
Esomeprazole Sodium	0	25.2336	-25.2336
Bazedoxifene HCl	0	25.2336	-25.2336
Naftopidil	0	25.2336	-25.2336
Astragaloside A	0	25.2336	-25.2336
Imidapril HCl	0	25.2336	-25.2336
A-769662	0	22.7877	-22.7877
Celecoxib	0	22.3355	-22.3355
GW5074	0	21.8557	-21.8557
Ketanserin	0	21.4953	-21.4953
Rosuvastatin Calcium	0	21.4953	-21.4953
Formestane	0	21.4953	-21.4953
Naltrexone HCl	0	21.4953	-21.4953
Palomid 529 (P529)	0	21.4953	-21.4953
IOX2	0	21.4092	-21.4092
Oxybutynin chloride	0	20.7843	-20.7843
Bepotastine Besilate	0	20.4336	-20.4336
AMG-900	0	20.3125	-20.3125
Rivaroxaban	0	18.4824	-18.4824
Propafenone HCl	0	18.4185	-18.4185
Levosulpiride	0	17.757	-17.757
Telatinib	0	17.757	-17.757
LDE225 (NVP-LDE225,Erismodegib)	0	17.757	-17.757
Atropine	0	17.757	-17.757
Roflumilast	0	17.757	-17.757
Amitriptyline HCl	0	17.5259	-17.5259
Dacomitinib (PF299804, PF299)	0	17.1875	-17.1875
Pergolide mesylate	0	16.8819	-16.8819
Pifithrin-μ	0	15.8537	-15.8537
(-)-Huperzine A (HupA)	0	14.0187	-14.0187
Abiraterone Acetate	0	14.0187	-14.0187
(+)-Matrine	0	14.0187	-14.0187
Indirubin	0	14.0187	-14.0187
CGS 21680 HCl	0	14.0187	-14.0187
Naringenin	0	14.0187	-14.0187
Betulinic acid	0	13.9168	-13.9168
Rupatadine Fumarate	0	13.6043	-13.6043
Rimonabant	0	13.2536	-13.2536
Tideglusib	0	12.8866	-12.8866
GSK1838705A	0	12.5	-12.5
Pirfenidone	0	12.3767	-12.3767
BAY 11-7082	0	11.9512	-11.9512
Aclidinium Bromide	0	11.9512	-11.9512
VUF 10166	0	11.8557	-11.8557
TAK-715	0	11.3024	-11.3024
GW9662	0	11.3024	-11.3024
PF-477736	0	11.095	-11.095
Trifluoperazine 2HCl	0	11.0282	-11.0282
Dexmedetomidine	0	10.99	-10.99
Sitagliptin phosphate monohydrate	0	10.9756	-10.9756
GW788388	0	10.9375	-10.9375
SB271046	0	10.8247	-10.8247
Solifenacin succinate	0	9.68277	-9.68277
Crenolanib (CP-868596)	0	9.375	-9.375
WZ811	0	9.35119	-9.35119
Entacapone	0	9.03874	-9.03874
Flumequine	0	9.02439	-9.02439
Pifithrin-α (PFTα)	0	9.02439	-9.02439
Apoptosis Activator 2	0	9.02439	-9.02439
Lamotrigine	0	8.70716	-8.70716
Ethynodiol diacetate	0	8.70716	-8.70716
Mifepristone	0	8.62178	-8.62178
Naloxone HCl	0	8.04878	-8.04878
Hyoscyamine	0	8.04878	-8.04878
PF-3845	0	7.8125	-7.8125
CP-91149	0	7.8125	-7.8125
Varlitinib	0	7.8125	-7.8125
Canagliflozin	0	7.8125	-7.8125
AZ 628	0	7.8125	-7.8125
Azilsartan Medoxomil	0	7.07317	-7.07317
Estriol	0	6.71642	-6.71642
JSH-23	0	6.64336	-6.64336
Honokiol	0	6.54206	-6.54206
Luteolin	0	6.54206	-6.54206
Degrasyn (WP1130)	0	6.54206	-6.54206
LY2157299	0	6.54206	-6.54206
Epinephrine Bitartrate	0	6.38298	-6.38298
PH-797804	0	6.25	-6.25
Ki16198	0	6.09083	-6.09083
EPZ5676	0	5.84416	-5.84416
Ambroxol HCl	0	5.55556	-5.55556
Betahistine 2HCl	0	5.55556	-5.55556
Pazopanib	0	5.44875	-5.44875
Atomoxetine HCl	0	4.80472	-4.80472
IWR-1-endo	0	4.80226	-4.80226
UNC1215	0	4.80226	-4.80226
PF-00562271	0	4.6875	-4.6875
NVP-BSK805 2HCl	0	4.6875	-4.6875
PHA-767491	0	4.6875	-4.6875
Epinephrine HCl	0	4.47314	-4.47314
BMS-378806	0	4.25532	-4.25532
Purmorphamine	0	4.24837	-4.24837
Mirabegron	0	4.24837	-4.24837
Medetomidine HCl	0	4.16069	-4.16069
Piceatannol	0	4.14634	-4.14634
JNJ-7777120	0	3.51351	-3.51351
Nateglinide	0	3.19149	-3.19149
Sitaxentan sodium	0	3.17073	-3.17073
Niflumic acid	0	3.17073	-3.17073
Azatadine dimaleate	0	3.17073	-3.17073
CHIR-99021 (CT99021) HCl	0	3.17073	-3.17073
Zaltoprofen	0	3.17073	-3.17073
DCC-2036 (Rebastinib)	0	3.125	-3.125
5-hydroxymethyl Tolterodine (PNU 200577, 5-HMT, 5-HM)	0	3.125	-3.125
Alectinib (CH5424802)	0	3.125	-3.125
Anacetrapib (MK-0859)	0	3.125	-3.125
Wortmannin	0	3.125	-3.125
Moclobemide (Ro 111163)	0	2.94118	-2.94118
UK 383367	0	2.80374	-2.80374
Hesperetin	0	2.80374	-2.80374
Lumiracoxib	0	2.57732	-2.57732
Triflusal	0	2.19512	-2.19512
Otilonium Bromide	0	1.63399	-1.63399
BRL-15572	0	1.5625	-1.5625
AMG-458	0	1.5625	-1.5625
Eletriptan HBr	0	1.54631	-1.54631
Rofecoxib	0	1.21951	-1.21951
NU7441 (KU-57788)	0	0.49505	-0.49505
Brinzolamide	0	0.326797	-0.326797
Aspirin	0	0.243902	-0.243902
Azilsartan	0	0.243902	-0.243902
Ibutilide Fumarate	0	0	0
Apatinib	0	0	0
Icariin	0	0	0
Sodium Danshensu	0	0	0
VX-765	0	0	0
Clinofibrate	0	0	0
Bosentan Hydrate	0	0	0
4E1RCat	0	0	0
AMG-517	0	0	0
Desloratadine	0	0	0
R547	0	0	0
S-Ruxolitinib (INCB018424)	0	0	0
Apigenin	0	0	0
MLN9708	0	0	0
Avasimibe	0	0	0
Avanafil	0	0	0
Acebutolol HCl	0	0	0
Fexofenadine HCl	0	0	0
Mdivi-1	0	0	0
C646	0	0	0
MLN2238	0	0	0
Homatropine Bromide	0	0	0
Doxycycline HCl	0	0	0
Vildagliptin (LAF-237)	0	0	0
WAY-100635 Maleate	0	0	0
ADX-47273	0	0	0
Flavoxate HCl	0	0	0
Dolutegravir (GSK1349572)	0	0	0
Cisatracurium Besylate	0	0	0
MM-102	0	0	0
Quinapril HCl	0	0	0
Estradiol valerate	0	0	0
P22077	0	0	0
Trametinib (GSK1120212)	0	0	0
Ampiroxicam	0	0	0
WZ4003	0	0	0
Procaine HCl	0	0	0
AS-252424	0	0	0
LGK-974	0	0	0
IOWH032	0	0	0
Hydroxyzine 2HCl	0	0	0
Tolcapone	0	0	0
Gliquidone	0	0	0
10058-F4	0	0	0
AGI-5198	0	0	0
YO-01027	0	0	0
BAM7	0	0	0
PAC-1	0	0	0
RepSox	0	0	0
TCID	0	0	0
Ibrutinib (PCI-32765)	0	0	0
Golgicide A	0	0	0
AG-1478 (Tyrphostin AG-1478)	0	0	0
CGK 733	0	0	0
AZD1981	0	0	0
MK-0752	0	0	0
NSC697923	0	0	0
RG2833 (RGFP109)	0	0	0
BMY 7378	0	0	0
3-Methyladenine	0	0	0
PF-04929113 (SNX-5422)	0	0	0
TG101348 (SAR302503)	0	0	0
TAK-875	0	0	0
Tasisulam	0	0	0
TG003	0	0	0
CO-1686 (AVL-301)	0	0	0
SB415286	0	0	0
SB590885	0	0	0
EPZ004777	0	0	0
Atglistatin	0	0	0
A922500	0	0	0
HER2-Inhibitor-1	0	0	0
Dalcetrapib (JTT-705, RO4607381)	0	0	0
CAY10505	0	0	0
TAK-632	0	0	0
SKI II	0	0	0
4EGI-1	0	0	0
Rosiglitazone	0	0	0
MK-2048	0	0	0
CHIR-98014	0	0	0
DMH1	0	0	0
CCT128930	0	0	0
A66	0	0	0
P5091 (P005091)	0	0	0
RGFP966	0	0	0
AZD1080	0	0	0
IU1	0	0	0
ICG-001	0	0	0
Erastin	0	0	0
XL335	0	0	0
1-Azakenpaullone	0	0	0
AS-604850	0	0	0
SSR128129E	0	0	0
BIO	0	0	0
RS-127445	0	0	0
ZM 336372	0	0	0
Quercetin	0	0	0
K02288	0	0	0
GNF-2	0	0	0
LY2109761	0	0	0
KW-2478	0	0	0
Nilvadipine	0	0	0
MK-8776 (SCH 900776)	0	0	0
Sodium 4-Aminosalicylate	0	0	0
