# Supplementary material for: A cell-based high-throughput screen identifies inhibitors that overcome P-glycoprotein (Pgp)-mediated multidrug resistance
Source: PLoS One. 2020 Jun 2;15(6):e0233993. doi: 10.1371/journal.pone.0233993 (PMC7266297; doi:10.1371/journal.pone.0233993)
Supplement: S2 Table — (XLSX) [file pone.0233993.s008.xlsx]

## Sheet: Sheet1
Supplementary Table 2
inhibitor name	%age inhibition KB-3-1	%age inhibition KB-V1	%age inhibition difference (KB-3-1 -KB-V1)
GDC-0068	45.5197	54.0875	-8.56778
Lonafarnib	49.36	53.8869	-4.52692
Mycophenolate Mofetil	48.5257	46.5664	1.95927
XAV-939	37.6668	45.8304	-8.16361
Selumetinib (AZD6244)	38.4285	45.2368	-6.80836
Canertinib (CI-1033)	45.0072	44.8612	0.145978
GSK1904529A	39.2825	44.7247	-5.44214
Fulvestrant	38.8195	43.5797	-4.76026
Aprepitant	38.7216	43.562	-4.84043
Raloxifene HCl	35.5514	43.0785	-7.5271
Dutasteride	40.2969	42.7797	-2.48283
Cediranib (AZD2171)	35.9252	42.4946	-6.56931
Dienogest	38.7412	41.8127	-3.07148
Etoposide	42.2499	41.3114	0.938557
WZ4002	40.115	39.8608	0.254226
AT7867	42.8105	39.8024	3.00801
Enzalutamide (MDV3100)	40.2382	39.2456	0.992614
Temozolomide	43.8897	38.6127	5.27707
Finasteride	35.2128	37.9975	-2.78464
FG-4592	39.9159	37.6475	2.26843
BIBR 1532	35.0505	37.6456	-2.5951
Rufinamide	36.0074	37.4785	-1.47107
Entinostat (MS-275)	40.141	36.544	3.59704
TW-37	40.0367	36.0456	3.9911
Rucaparib (AG-014699,PF-01367338)	39.3293	35.986	3.34328
GZD824	54.8429	46.4564	8.38652
